# Supplementary material for: Factors Influencing Breast Milk Antibody Titers during the Coronavirus Disease 2019 Pandemic: An Observational Study
Source: Nutrients. 2024 Jul 18;16(14):2320. doi: 10.3390/nu16142320 (PMC11280407; doi:10.3390/nu16142320)
Supplement: Supplementary file 1 [file nutrients-16-02320-s001.zip]

Archive with 2 entries (2 files):
- Nutrients_Hochmayr_Supplementary Materials and Methods_final.pdf
- Nutrients_Hochmayr_Supplementary Table 1_final.pdf
